# Supplementary material for: Identification and verification of hub genes associated with the progression of non-small cell lung cancer by integrated analysis
Source: Front Pharmacol. 2022 Sep 13;13:997842. doi: 10.3389/fphar.2022.997842 (PMC9513139; doi:10.3389/fphar.2022.997842)
Supplement: Supplementary file 1 [file Table2.XLSX]

## Sheet: Sheet1
genOFFTM st-h-KIAA0101_001	GTCCTTTGCAACCTGATCA
genOFFTM st-h-KIAA0101_002	TCTGCCACTAATTCGACAT
genOFFTM st-h-KIF11_001	GAACTTGAAACCACTCAAA
genOFFTM st-h-KIF11_002	AAAGCTAGCGCCCATTCAA
genOFFTM st-h-CDK1_001	GGAACTTCGTCATCCAAAT
genOFFTM st-h-CDK1_002	GGTTATATCTCATCTTTGA
genOFFTM st-h-NCAPG_001	GCATTACCTTACAGGATTT
genOFFTM st-h-NCAPG_002	CACAAATGTTGCTGAGTTA
genOFFTM st-h-BUB1_001	GAATGGCAGTGTATTAGTA
genOFFTM st-h-BUB1_002	GAAAGACTAAAGCCATCTA
genOFFTM st-h-BUB1B_001	GAAGGAGAGTAATATGTCA
genOFFTM st-h-BUB1B_002	GGGTCCTTCTGGAAACTTA
genOFFTM st-h-CCNA2_001	GCTGTGAACTACATTGATA
genOFFTM st-h-CCNA2_002	GGTCCCTCTTGATTATCCA
genOFFTM st-h-CDC20_001	GCAGAAACGGCTTCGAAAT
genOFFTM st-h-CDC20_002	GGCGCTGTTTTGAGTTGGA
genOFFTM st-h-CDC6_001	GTGTGAGACTATTCAAGCA
genOFFTM st-h-CDC6_002	GGTTGGTCTTATTCACATA
