# Supplementary material for: Identification and verification of hub genes associated with the progression of non-small cell lung cancer by integrated analysis
Source: Front Pharmacol. 2022 Sep 13;13:997842. doi: 10.3389/fphar.2022.997842 (PMC9513139; doi:10.3389/fphar.2022.997842)
Supplement: Supplementary file 3 [file Table3.XLSX]

## Sheet: Sheet1
	F (5'-3')	R (5'-3')
BUB1	TGGGAAAGATACATACAGTGGGT	AGGGGATGACAGGGTTCCAAT
BUB1B	AAATGACCCTCTGGATGTTTGG	GCATAAACGCCCTAATTTAAGCC
CDC6	CCAGGCACAGGCTACAATCAG	AACAGGTTACGGTTTGGACATT
CDC20	GCACAGTTCGCGTTCGAGA	CTGGATTTGCCAGGAGTTCGG
CDK1	AAACTACAGGTCAAGTGGTAGCC	TCCTGCATAAGCACATCCTGA
CCNA2	CGCTGGCGGTACTGAAGTC	GAGGAACGGTGACATGCTCAT
KIF11	TCCCTTGGCTGGTATAATTCCA	GTTACGGGGATCATCAAACATCT
KIAA0101	ATGGTGCGGACTAAAGCAGAC	CCTCGATGAAACTGATGTCGAAT
NCAPG	GAGGCTGCTGTCGATTAAGGA	AACTGTCTTATCATCCATCGTGC
