# Supplementary material for: Identification and verification of hub genes associated with the progression of non-small cell lung cancer by integrated analysis
Source: Front Pharmacol. 2022 Sep 13;13:997842. doi: 10.3389/fphar.2022.997842 (PMC9513139; doi:10.3389/fphar.2022.997842)
Supplement: Supplementary file 6 [file Table5.XLS]

## Sheet: Sheet1
		Lung Adenocarcinoma				Squamous Cell Lung Carcinoma				Large Cell Lung Carcinoma			THRESHOLD BY:
	data source	p-value	FC	RANK	data source	p-value	FC	RANK	data source	p-value	FC	RANK
CDC6	Garber Lung,Proc Natl Acad USA,2001	1.03e-07	6.071	366	Garber Lung,Proc Natl Acad USA,2001	3.82e-09	8.948	213	Garber Lung,Proc Natl Acad USA,2001	9.17e-07	7.984	20	P-VALUE	FOLD CHANGE	GENE RANK
	Hou Lung, PLoS One,2010	6.29e-12	3.063		Hou Lung, PLoS One,2010	1.14e-15	5.106		Zhu Lung,J Clin Oncol,2010	2.39e-06	2.024		0.001	2	TOP 5%
	Stearman Lung,Am J Pathol,2005	4.87e-06	4.19		Kuner Lung,Lung Cancer,2009	4.94e-06	2.795		Hou Lung, PLoS One,2010	1.25e-07	4.477
NCAPG	Hou Lung, PLoS One,2010	1.86e-15	3.49	88	Hou Lung, PLoS One,2010	2.7e-31	6.017	117.5	Hou Lung, PLoS One,2010	6.86e-09	7.315	136
	Su Lung,BMC Genomics,2007	5.8e-10	2.747		Kuner Lung,Lung Cancer,2009	2.36e-06	2.473
	Okayama Lung,Cancer Res,2012	5.68e-12	2.693
KIF11	Garber Lung,Proc Natl Acad USA,2001	0.000184	3.504	254	Bhattacharjee Lung,Proc Natl Acad Sci USA,2001	0.000173	7.459	116.5	Hou Lung, PLoS One,2010	6.98e-08	7.172	316
	Stearman Lung,Am J Pathol,2005	1.43e-08	5.528		Garber Lung,Proc Natl Acad USA,2001	5.83e-06	5.2
	Hou Lung, PLoS One,2010	9.5e-15	3.656		Hou Lung, PLoS One,2010	4.06e-19	5.822
	Su Lung,BMC Genomics,2007	4.23e-06	2.919		Kuner Lung,Lung Cancer,2009	8.88e-10	2.932
KIAA0101	Hou Lung, PLoS One,2010	6.03e-20	5.83	31	Hou Lung, PLoS One,2010	8.54e-29	10.438	36	Hou Lung, PLoS One,2010	2.82e-08	8.479	235
	Su Lung,BMC Genomics,2007	5.22e-11	3.651		Garber Lung,Proc Natl Acad USA,2001	1.09e-07	5.766		Garber Lung,Proc Natl Acad USA,2001	0.000319	6.392
	Garber Lung,Proc Natl Acad USA,2001	7.49e-07	3.74		Bhattacharjee Lung,Proc Natl Acad Sci USA,2001	2.76e-08	30.725		Zhu Lung,J Clin Oncol,2010	0.00052	2.692
	Landi Lung,PLoS ONE,2008	5.4e-22	3.218		Wachi Lung,Bioinformatics,2005	0.000218	3.981
CDC20	Hou Lung, PLoS One,2010	5.12e-17	6.593	63	Hou Lung, PLoS One,2010	4.61e-32	12.922	213	Hou Lung, PLoS One,2010	6.15e-08	12.545	160.5
	Stearman Lung,Am J Pathol,2005	1.99e-11	7.961		Wachi Lung,Bioinformatics,2005	4.3e-06	5.269		Zhu Lung,J Clin Oncol,2010	2.36e-06	3.255
	Landi Lung,PLoS ONE,2008	1.9e-19	3.195		Bhattacharjee Lung,Proc Natl Acad Sci USA,2001	0.000781	8.706
	Selamat Lung,Genome Res,2012	3.68e-21	4.614		TCGA Lung,No Associated Paper,2012	2.56e-12	2.027
BUB1	Garber Lung,Proc Natl Acad USA,2001	7.58e-08	2.851	258	Garber Lung,Proc Natl Acad USA,2001	1.57e-08	4.041	332.5	Garber Lung,Proc Natl Acad USA,2001	3.98e-07	4.941	172.5
	Hou Lung, PLoS One,2010	8.15e-14	4.125		Hou Lung, PLoS One,2010	4.38e-21	6.454		Hou Lung, PLoS One,2010	8.95e-08	10.769
	Su Lung,BMC Genomics,2007	1.83e-06	2.676		Kuner Lung,Lung Cancer,2009	4.75e-05	2.594
	Okayama Lung,Cancer Res,2012	4.07e-14	2.707		Lee Lung,Clin Cancer Res,2008	6.33e-09	2.826
CDK1	Bhattacharjee Lung,Proc Natl Acad Sci USA,2001	0.000325	3.795	100.5	Wachi Lung,Bioinformatics,2005	4.61e-07	2.416	43.5	Bittner Lung,Not Published,2005	1.34e-05	2.988	70
	Hou Lung, PLoS One,2010	3.81e-15	3.301		Bhattacharjee Lung,Proc Natl Acad Sci USA,2001	1.43e-08	19.638		Hou Lung, PLoS One,2010	1.34e-08	6.059
	Garber Lung,Proc Natl Acad USA,2001	2.15e-06	3.215		Hou Lung, PLoS One,2010	4.26e-24	6.839		Garber Lung,Proc Natl Acad USA,2001	0.000205	5.921
	Su Lung,BMC Genomics,2007	4.62e-09	3.126		Garber Lung,Proc Natl Acad USA,2001	4.85e-07	5.905
CCNA2	Garber Lung,Proc Natl Acad USA,2001	4.17e-06	2.345	284	Garber Lung,Proc Natl Acad USA,2001	0.000461	5.501	324	Zhu Lung,J Clin Oncol,2010	3.86e-08	2.214	226
	Hou Lung, PLoS One,2010	5.29e-14	3.753		Hou Lung, PLoS One,2010	2.66e-19	6.37		Garber Lung,Proc Natl Acad USA,2001	0.00043	7.179
	Su Lung,BMC Genomics,2007	5.04e-06	2.203		Bhattacharjee Lung,Proc Natl Acad Sci USA,2001	2.26e-05	4.978		Hou Lung, PLoS One,2010	7.38e-08	7.369
	Stearman Lung,Am J Pathol,2005	8.36e-06	2.347		Lee Lung,Clin Cancer Res,2008	4.03e-12	3.401		Bittner Lung,Not Published,2005	0.000971	2.164
BUB1B	Hou Lung, PLoS One,2010	1.34e-18	4.718	210.5	Hou Lung, PLoS One,2010	4.1e-29	8.604	127.5	Hou Lung, PLoS One,2010	9.24e-08	10.735	350
	Su Lung,BMC Genomics,2007	1.17e-07	2.742		Bhattacharjee Lung,Proc Natl Acad Sci USA,2001	2.35e-08	14.648
	Okayama Lung,Cancer Res,2012	4.52e-16	3.564		Kuner Lung,Lung Cancer,2009	2.26e-06	2.884
	Landi Lung,PLoS ONE,2008	1.18e-15	2.68		Talbot Lung,Cancer Res,2005	2.76e-09	2.274
