# Supplementary material for: Identification and verification of hub genes associated with the progression of non-small cell lung cancer by integrated analysis
Source: Front Pharmacol. 2022 Sep 13;13:997842. doi: 10.3389/fphar.2022.997842 (PMC9513139; doi:10.3389/fphar.2022.997842)
Supplement: Supplementary file 9 [file Table6.XLSX]

## Sheet: Sheet1
CDC6	HPA050114			CDC20	CAB004525				KIF11	CAB017617				CCNA2	CAB000114			NCAPG	HPA039613				CDK1	CAB003799
	Female, age 73				Female, age 76					Female, age 63					Male, age 73				Female, age 63					Female, age 67
	Lung (T-28000)				Lung (T-28000)					Lung (T-28000)					Lung (T-28000)				Lung (T-28000)					Lung (T-28000)
	Adenocarcinoma, NOS (M-81403)				Squamous cell carcinoma, NOS (M-80703)					Squamous cell carcinoma, NOS (M-80703)					Adenocarcinoma, NOS (M-81403)				Squamous cell carcinoma, NOS (M-80703)					Squamous cell carcinoma, NOS (M-80703)
	Patient id: 3144				Patient id: 1421					Patient id: 1765					Patient id: 1907				Patient id: 1765					Patient id: 1435
	Tumor cells				Tumor cells					Tumor cells					Tumor cells				Tumor cells					Tumor cells
	Staining:	Medium			Staining:	High				Staining:	Medium				Staining:	High			Staining:	Medium				Staining:	High
	Intensity:	Moderate			Intensity:	Strong				Intensity:	Moderate				Intensity:	Strong			Intensity:	Moderate				Intensity:	Strong
	Quantity:	>75%			Quantity:	75%-25%				Quantity:	>75%				Quantity:	75%-25%			Quantity:	75%-25%				Quantity:	75%-25%
	Location:	Nuclear			Location:	Cytoplasmic/				Location:	Cytoplasmic/				Location:	Nuclear			Location:	Cytoplasmic/				Location:	Cytoplasmic/
						membranous					membranous									membranous					membranous
						nuclear					nuclear														nuclear
