# Supplementary material for: Identification and verification of hub genes associated with the progression of non-small cell lung cancer by integrated analysis
Source: Front Pharmacol. 2022 Sep 13;13:997842. doi: 10.3389/fphar.2022.997842 (PMC9513139; doi:10.3389/fphar.2022.997842)
Supplement: Supplementary file 10 [file Table4.XLSX]

## Sheet: Sheet1
Table S3 GO enrichment and KEGG pathway analysis of hub genes
GO-term	Description	Count	False discovery rate
GO:0051301	Cell division	8	5.62e-10
GO:0022402	Cell cycle process	9	5.62e-10
GO:1903047	Mitotic cell cycle process	8	9.51e-10
GO:0051726	Regulation of nuclear division	8	1.16e-07
GO:0019900	Kinase binding	3	0.0144
GO:0005524	ATP binding	5	0.0144
GO:0004674	Protein serine/threonine kinase activity	3	0.0144
GO:0019899	Enzyme binding	4	0.0397
GO:0005819	Spindle	5	1.31e-05
GO:0015630	Microtube cytoskeleton	6	0.00011
GO:0044430	Cytoskeletal part	6	0.00042
GO:0043232	Intracellular non-membrane-bounded organelle	8	0.00042
Has04110	Cell cycle	6	8.43e-11
Has04914	Progesterone-mediated oocyte maturation	3	6.79e-05
Has04114	Oocyte meiosis	3	8.36e-05
Has05203	Viral carcinogenesis	3	0.00024
