# Supplementary material for: Identification and verification of hub genes associated with the progression of non-small cell lung cancer by integrated analysis
Source: Front Pharmacol. 2022 Sep 13;13:997842. doi: 10.3389/fphar.2022.997842 (PMC9513139; doi:10.3389/fphar.2022.997842)
Supplement: Supplementary file 11 [file Table1.XLSX]

## Sheet: Sheet1
Table S1 Detailed information of GEO profiles
GEO profile	Type	Source	Sample	Platform	Annotation platform
GSE19804	mRNA	NSCLC	120	GPL570	Affymetrix Human Genome U133 Plus 2.0 Array
GSE43458	mRNA	NSCLC	110	GPL6244	Affymetrix Human Gene 1.0 ST Array
GSE18842	mRNA	NSCLC	91	GPL570	Affymetrix Human Genome U133 Plus 2.0 Array
GSE84447	mRNA	LUAD	52	GPL13112	Illumina HiSeq 2000 (Mus musculus)
GSE52248	mRNA	LUAD	18	GPL10999	Illumina Genome Analyzer IIx (Homo sapiens)
GSE33479	mRNA	LUSD	122	GPL6480	Agilent-014850 Whole Human Genome Microarray 4x44K G4112F (Probe Name version)
GSE31210	mRNA	LUAD	226	GPL570	Affymetrix Human Genome U133 Plus 2.0 Array
GSE161584	mRNA	LUAD	13	GPL18573	Illumina NextSeq 500 (Homo sapiens)
GSE13213	mRNA	LUAD	117	GPL6480	Agilent-014850 Whole Human Genome Microarray 4x44K G4112F (Probe Name version)
GSE108214	mRNA	A549	22	GPL17077	Agilent-039494 SurePrint G3 Human GE v2 8x60K Microarray 039381 (Probe Name version)
